# Supplementary material for: Comparative Analysis of the Effect of Inorganic and Organic Chemicals with Silver Nanoparticles on Soybean under Flooding Stress
Source: Int J Mol Sci. 2020 Feb 14;21(4):1300. doi: 10.3390/ijms21041300 (PMC7072913; doi:10.3390/ijms21041300)
Supplement: Supplementary file 1 [file ijms-21-01300-s001.zip]

Archive with 2 entries (2 files):
- rev Suprimental Figures.pdf
- Supplemental Table 1.pdf
